# Supplementary material for: Circular data in biology: advice for effectively implementing statistical procedures
Source: Behav Ecol Sociobiol. 2018 Jul 11;72(8):128. doi: 10.1007/s00265-018-2538-y (PMC6060829; doi:10.1007/s00265-018-2538-y)
Supplement: Supplementary file 5 — (R 1 kb) [file 265_2018_2538_MOESM5_ESM.r]

#Script to test the false positive rate of circular tests

#Load library and general settings
library(circular)
options("scipen" = 10)

# set number of randomized samplings
rans = 100000
 
# set sample sizes tested
nseq = c(10, 15,20,25,30,40,80,100)

CVWat = 0.187 #Critical Value for Watson test 0.05
CVKui = 1.747 #Critical Value for Kuiper test 0.05

#setting a mean direction for V test
m= circular(180,units = 'degrees')

#preparing the matrices the data will be written in 
null.sample <- data.frame(matrix(nrow = rans, ncol = 5))
names(null.sample) <- c('ray','V','rao', 'Wat','Kui')

FalsePositive <- data.frame(matrix(nrow = 8, ncol = 5))
names(FalsePositive) <-c('ray','V','rao', 'Wat','Kui')

#outer loop loops over the chosen sample sizes, inner loop tests the random samples
for(e in 1:8){
  
  n=nseq[e]
  
for( i in 1:rans){
	
	#generating a random circular sample 
  samp <- sample.int(360,n,replace = TRUE,prob = NULL)
  circsamp <- circular(samp, units = 'degrees')
  
  #applying the statistical tests on this sample
  ray_out <- rayleigh.test(circsamp)
  null.sample$ray[i] <- ray_out$p.value
  
  V_out <- rayleigh.test(circsamp,mu=m)
  null.sample$V[i] <- V_out$p.value
  
  rao_out <- print(rao.spacing.test(circsamp,alpha=0.05))
  null.sample$rao[i] <- rao_out$accepted
  
  watson_out <- watson.test(circsamp, alpha=0.05)
  null.sample$Wat[i] <- watson_out$statistic
  
  kuiper_out <- kuiper.test(circsamp, alpha=0.05)
  null.sample$Kui[i] <- kuiper_out$statistic
 

} #i
  FalsePositive$ray[e]<- sum(1*(null.sample$ray < 0.05))/rans
  FalsePositive$V[e] <- sum(1*(null.sample$V < 0.05))/rans
  FalsePositive$rao[e] <- sum(1*(null.sample$rao != "TRUE"))/rans
  FalsePositive$Wat[e] <- sum(1*(null.sample$Wat > CVWat))/rans
  FalsePositive$Kui[e] <- sum(1*(null.sample$Kui > CVKui))/rans
   
} #e

write.csv(FalsePositive, file = "Type1error-example.csv")
