# Supplementary material for: Circular data in biology: advice for effectively implementing statistical procedures
Source: Behav Ecol Sociobiol. 2018 Jul 11;72(8):128. doi: 10.1007/s00265-018-2538-y (PMC6060829; doi:10.1007/s00265-018-2538-y)
Supplement: Supplementary file 6 — (R 2 kb) [file 265_2018_2538_MOESM6_ESM.r]

#Script for Power analysis using V-test, Rayleigh-test and Watson, Kuiper's test and Rao's spacing test


#loading library and general settings 
library(circular)
options("scipen" = 10)

#setting number of iterations 
rans = 10000  

#setting sample size 
nv = 100 #SAMPLE SIZE USED

CVWat = 0.187 #Critical Value for Watson test, same for every sample size
CVKui = 1.747 #Critical Value for Kuiper test, same for every sample size

#setting mean direction 
m = circular(360,units = 'degrees')

#setting the concentration parameter (rho in this case) 
kseq = seq(0,1,0.01)

#Preapring the tables the data will be written in 
WC.sample <- data.frame(matrix(nrow = rans, ncol = 7))
names(WC.sample) <- c('ray', "V",'V20','V45','Rao',"Wat","Kui")

Power.sample <- data.frame(matrix(nrow = 101, ncol = 7))
names(Power.sample) <- c('ray', "V",'V20','V45','Rao',"Wat","Kui")

#Starting the loop. The outer loop loops over the set rho values, the inner loop, loops over the iterations of sample-drawing from the given distribution

for(e in 1:101){

k=kseq[e]

for( i in 1:rans){
	
	#rvonmises function is used to generate sample of given mean and n from a von Mises distribution. 
  WC <-rwrappedcauchy(n=nv, mu = m, rho = k)
  circWC <- circular(WC, units = 'degrees')
  
  ray_out <- rayleigh.test(circWC)
  WC.sample$ray[i] <- ray_out$p.value
  
  V_out <- rayleigh.test(circWC,mu=m)
  WC.sample$V[i] <- V_out$p.value
  
  V_out2 <- rayleigh.test(circWC,mu=(m+20))
  WC.sample$V20[i] <- V_out2$p.value
  
  V_out3 <- rayleigh.test(circWC,mu=(m+45))
  WC.sample$V45[i] <- V_out3$p.value
  
  rao_out <- print(rao.spacing.test(circWC,alpha=0.05))
  WC.sample$Rao[i] <- rao_out$accepted
  
  watson_out <- watson.test(circWC, alpha=0.05)
  WC.sample$Wat[i] <- watson_out$statistic
  
  kuiper_out <- kuiper.test(circWC, alpha=0.05)
  WC.sample$Kui[i] <- kuiper_out$statistic
  
} #i

Power.sample$ray[e]<- sum(1*(WC.sample $ray< 0.05))/rans
Power.sample$V[e] <- sum(1*(WC.sample $V < 0.05))/rans
Power.sample$V20[e] <- sum(1*(WC.sample $V20 < 0.05))/rans
Power.sample$V45[e] <- sum(1*(WC.sample $V45 < 0.05))/rans
Power.sample$Rao[e] <- sum(1*(WC.sample $Rao != "TRUE"))/rans
Power.sample$Wat[e] <- sum(1*(WC.sample $Wat > CVWat))/rans
Power.sample$Kui[e] <- sum(1*(WC.sample $Kui > CVKui))/rans

} #e

write.csv(Power.sample, file = "PowerCauchy-n=100-29-3.csv")
