# Supplementary material for: Circular data in biology: advice for effectively implementing statistical procedures
Source: Behav Ecol Sociobiol. 2018 Jul 11;72(8):128. doi: 10.1007/s00265-018-2538-y (PMC6060829; doi:10.1007/s00265-018-2538-y)
Supplement: Supplementary file 7 — (R 2 kb) [file 265_2018_2538_MOESM7_ESM.r]

#Script for Power analysis using V-test, Rayleigh-test and Watson, Kuiper's test and Rao's spacing test

#loading library and general settings
library(circular)
library(NPCirc)
options("scipen" = 10)
#setting number of iterations 
rans = 1000

#setting sample size 
nv = 100 #SAMPLE SIZE USED

CVWat = 0.187 #Critical Value for Watson test, same for every sample size
CVKui = 1.747 #Critical Value for Kuiper test, same for every sample size

#setting mean direction 
m = circular(360,units = 'degrees')

#setting the dispersion parameter values (omega in this case)
kseq = seq(1,4,0.01)

SN.sample <- data.frame(matrix(nrow = rans, ncol = 7))
names(SN.sample) <- c('ray', "V",'V20','V45','Rao',"Wat","Kui")

Power.sample <- data.frame(matrix(nrow = 301, ncol = 7))
names(Power.sample) <- c('ray', "V",'V20','V45','Rao',"Wat","Kui")

#Starting the loop. The outer loop loops over the set omega values, the inner loop, loops over the iterations of sample-drawing from the given distribution

for(e in 1:301){

k=kseq[e]

for( i in 1:rans){
  
  #calculates the mean from the distribution parameters
  mV= deg((rad(m))+k*(30/(sqrt(1+(30^2))))*sqrt(2/pi))
  
    # rcircmix function is used to generate sample of given location parameter, shape parameter and n from a skewed normal dsitribution. 

  SN <-deg(rcircmix(nv, model = NULL, dist = c("wsn"),
                          param=list(p=c(1), mu=c(rad(m)), con=c(k), sk=c(30))))
  circSN <- circular(SN, units = 'degrees')
  
  ray_out <- rayleigh.test(circSN)
  SN.sample $ray[i] <- ray_out$p.value
  
  V_out <- rayleigh.test(circSN,mu=mV)
  SN.sample $V[i] <- V_out$p.value
  
  V_out2 <- rayleigh.test(circSN,mu=(mV+20))
  SN.sample $V20[i] <- V_out2$p.value
  
  V_out3 <- rayleigh.test(circSN,mu=(mV+45))
  SN.sample $V45[i] <- V_out3$p.value
  
  rao_out <- print(rao.spacing.test(circSN,alpha=0.05))
  SN.sample $Rao[i] <- rao_out$accepted
  
  watson_out <- watson.test(circSN, alpha=0.05)
  SN.sample $Wat[i] <- watson_out$statistic
  
  kuiper_out <- kuiper.test(circSN, alpha=0.05)
  SN.sample $Kui[i] <- kuiper_out$statistic
  
} #i

Power.sample$ray[e]<- sum(1*(SN.sample $ray< 0.05))/rans
Power.sample$V[e] <- sum(1*(SN.sample $V < 0.05))/rans
Power.sample$V20[e] <- sum(1*(SN.sample $V20 < 0.05))/rans
Power.sample$V45[e] <- sum(1*(SN.sample $V45 < 0.05))/rans
Power.sample$Rao[e] <- sum(1*(SN.sample $Rao != "TRUE"))/rans
Power.sample$Wat[e] <- sum(1*(SN.sample $Wat > CVWat))/rans
Power.sample$Kui[e] <- sum(1*(SN.sample $Kui > CVKui))/rans

} #e

write.csv(Power.sample, file = "SkwedNormal30Skew-n=100.csv")
